# Supplementary material for: Rapid and convenient detection of SARS-CoV-2 using a colorimetric triple-target reverse transcription loop-mediated isothermal amplification method
Source: PeerJ. 2022 Oct 10;10:e14121. doi: 10.7717/peerj.14121 (PMC9558625; doi:10.7717/peerj.14121)
Supplement: Supplemental Information 1 — LC96P files can be opened and analyzed with LightCycler® 96 SW 1.1 software (roche.com). [file peerj-10-14121-s001.zip]

Archive with 11 entries (10 files):
- Raw data/
- Raw data/20210415_Melt curve analysis.lc96p
- Raw data/20210415-LAMP primer sets (S1-S6) selection.lc96p
- Raw data/20210422-RT-LAMP primer sets combination-Melt curve analysis.lc96p
- Raw data/20210422-RT-LAMP primer sets combination.lc96p
- Raw data/20210617-Specificity test of real-time triplex RT-LAMP assay-Melt curve analysis.lc96p
- Raw data/20210621_Specificity test of colorimetric triplex RT-LAMP assay.jpg
- Raw data/20210617-Specificity test of real-time triplex RT-LAMP assay.lc96p
- Raw data/20210604-sensitivity test of real-time  RT-LAMP assay-repeat.lc96p
- Raw data/20210603-sensitivity test of colorimetric triplex RT-LAMP assay.jpg
- Raw data/20210604-sensitivity test of real-time RT-LAMP assay.lc96p
